# Supplementary material for: Effects of Drip Irrigations with Different Irrigation Intervals and Levels on Nutritional Traits of Paddy Cultivars
Source: Foods. 2025 Feb 6;14(3):528. doi: 10.3390/foods14030528 (PMC11817345; doi:10.3390/foods14030528)
Supplement: Supplementary file 1 [file foods-14-00528-s001.zip]

Archive with 1 entries (1 files):
- foods-3421993-supplementary.pdf
